# Supplementary material for: Tracing gestation and lactation in free ranging gray whales using the stable isotopic composition of epidermis layers
Source: PLoS One. 2020 Oct 29;15(10):e0240171. doi: 10.1371/journal.pone.0240171 (PMC7595409; doi:10.1371/journal.pone.0240171)
Supplement: S1 File — (XLSX) [file pone.0240171.s001.xlsx]

## Sheet: general database
ID	age	couple_ID	date of sampling	epidermis layers	δ13C	δ15N
F3_18	m	3_18	17.02.2018	SC	-18.9	16.3
F3_18	m	3_18	17.02.2018	SS	-19	16.3
F3_18	m	3_18	17.02.2018	SB	-19	15.9
P3_18	c	3_18	17.02.2018	SC	-18.4	16.6
P3_18	c	3_18	17.02.2018	SS	-18.9	16.3
P3_18	c	3_18	17.02.2018	SB	-18.7	15.8
F2_18	m	2_18	17.02.2018	SC	-17.7	13.4
F2_18	m	2_18	17.02.2018	SS	-18.1	13.5
F2_18	m	2_18	17.02.2018	SB	-17.7	13.4
P2_18	c	2_18	17.02.2018	SC	-17.3	13.8
P2_18	c	2_18	17.02.2018	SS	-17.7	13.4
P2_18	c	2_18	17.02.2018	SB	-17.3	13.3
F4_18	m	4_18	24.02.2018	SC	-17.4	15
F4_18	m	4_18	24.02.2018	SS	-17.8	15.1
F4_18	m	4_18	24.02.2018	SB	-17.7	14.9
P4_18	c	4_18	24.02.2018	SC	-17.1	15.7
P4_18	c	4_18	24.02.2018	SS	-17.7	15.2
P4_18	c	4_18	24.02.2018	SB	-17.7	15
F8_18	m	8_18	27.02.2018	SC	-19.8	16.4
F8_18	m	8_18	27.02.2018	SS	-19.9	16.3
F8_18	m	8_18	27.02.2018	SB	-20.2	16.2
P8_18	c	8_18	27.02.2018	SC	-19.8	16
P8_18	c	8_18	27.02.2018	SS	-19.9	15.8
P8_18	c	8_18	27.02.2018	SB	-15	14.9
F9_18	m	9_18	27.02.2018	SC	-16.9	16.4
F9_18	m	9_18	27.02.2018	SS	-16.9	16.2
F9_18	m	9_18	27.02.2018	SB	-17	15.8
P9_18	c	9_18	27.02.2018	SC	-16.8	16.1
P9_18	c	9_18	27.02.2018	SS	-17	15.8
P9_18	c	9_18	27.02.2018	SB	-17.1	15.7
P1_18	c	-	10.02.2018	SC	-17.1	15.6
P1_18	c	-	10.02.2018	SS	-17.4	16
P1_18	c	-	10.02.2018	SB	-17.4	15.8
P5_18	c	-	24.02.2018	SC	-17.3	15.2
P5_18	c	-	24.02.2018	SS	-17.6	14.8
P5_18	c	-	24.02.2018	SB	-17.2	14.3
P6_18	c	-	24.02.2018	SC	-17.2	16.4
P6_18	c	-	24.02.2018	SS	-17.6	15.9
P6_18	c	-	24.02.2018	SB	-17.4	14.5
P7_18	c	-	27.02.2018	SC	-16.8	14.6
P7_18	c	-	27.02.2018	SS	-17.2	14.3
P7_18	c	-	27.02.2018	SB	-17.6	14.1
P1_11	c	-	21.02.2011	SC	-15.8	13.1
P1_11	c	-	21.02.2011	SS	-16	12.8
P1_11	c	-	21.02.2011	SB	-15.8	12.5
P2_11	c	-	21.02.2011	SC	-16.3	12.7
P2_11	c	-	21.02.2011	SS	-16.6	12.4
P2_11	c	-	21.02.2011	SB	-16.6	11.9
P3_11	c	-	21.02.2011	SC	-16.6	12.7
P3_11	c	-	21.02.2011	SS	-16.4	12.2
P3_11	c	-	21.02.2011	SB	-16.4	12.1
P4_11	c	-	23.02.2011	SC	-16.1	13.3
P4_11	c	-	23.02.2011	SS	-16.4	13.1
P4_11	c	-	23.02.2011	SB	-16.5	12.7
P5_11	c	-	23.02.2011	SC	-16.5	13
P5_11	c	-	23.02.2011	SS	-16.5	12.6
P5_11	c	-	23.02.2011	SB	-16.7	12.1
F1_11	m	-		SC	-16.2	11.7
F1_11	m	-		SS	-16.2	12.1
F1_11	m	-		SB	-16.4	12
F2_11	m	-		SC	-16.3	11.6
F2_11	m	-		SS	-16.4	12
F2_11	m	-		SB	-16.5	12.1
F3_11	m	-		SC	-16.5	11.8
F3_11	m	-		SS	-16.6	12.3
F3_11	m	-		SB	-16.7	12.2
F4_11	m	-		SC	-16.3	11.5
F4_11	m	-		SS	-16.4	12.1
F4_11	m	-		SB	-16.4	12.2
F5_11	m	-		SC	-16.5	11.2
F5_11	m	-		SS	-16.5	11.9
F5_11	m	-		SB	-16.5	11.7
F6_11	m	-		SC	-16	12.3
F6_11	m	-		SS	-16.1	12.6
F6_11	m	-		SB	-16	12.6
F1_19	m	1_19	25.01.2019	SC	-17.62	11.24
F1_19	m	1_19	25.01.2019	SS	-17.11	12.04
F1_19	m	1_19	25.01.2019	SB	-17.56	12.28
P1_19	c	1_19	25.01.2019	SC	-17.77	12.7
F2_19	m	2_19	28.01.2019	SC	-18.33	10.62
F2_19	m	2_19	28.01.2019	SS	-18.35	10.67
F2_19	m	2_19	28.01.2019	SB	-18.34	11.47
P2_19	c	2_19	28.01.2019	SC	-17.04	12.12
P2_19	c	2_19	28.01.2019	SS	-18.22	12.02
P2_19	c	2_19	28.01.2019	SB	-17.9	11.52
F3(1)_19	m	3_19	28.01.2019	SC	-18.07	15.53
F3(1)_19	m	3_19	28.01.2019	SS	-18.32	15.55
F3(1)_19	m	3_19	28.01.2019	SB	-18.44	15.6
P3(1)_19	c	3_19	28.01.2019	SC	-17.75	15.9
P3(1)_19	c	3_19	28.01.2019	SS	-18.41	16.11
P3(1)_19	c	3_19	28.01.2019	SB	-17.67	15.75
P4_19	c	-	28.01.2019	SC	-17.96	14.9
P4_19	c	-	28.01.2019	SS	-19.7	16.34
P4_19	c	-	28.01.2019	SB	-19.09	15.9
P5_19	c	-	29.01.2019	SC	-18.89	16.39
P5_19	c	-	29.01.2019	SS	-19.56	15.83
P5_19	c	-	29.01.2019	SB	-19.65	15.52
F6_19	m	6_19	29.01.2019	SC	-16.63	12.24
F6_19	m	6_19	29.01.2019	SS	-17	12.3
F6_19	m	6_19	29.01.2019	SB	-16.97	12.69
P6_19	c	6_19	29.01.2019	SC	-15.63	13.07
P6_19	c	6_19	29.01.2019	SS	-16.84	13.28
P6_19	c	6_19	29.01.2019	SB	-16.82	13.38
F7_19	m	7_19	29.01.2019	SC	-18.46	14.66
F7_19	m	7_19	29.01.2019	SS	-18.84	14.84
F7_19	m	7_19	29.01.2019	SB	-16.64	14.71
P7_19	c	7_19	29.01.2019	SC	-18.42	15.75
P7_19	c	7_19	29.01.2019	SS	-18.66	15.26
P7_19	c	7_19	29.01.2019	SB	-18.79	15.12
F8_19	m	8_19	30.01.2019	SC	-16.88	13.48
F8_19	m	8_19	30.01.2019	SS	-17.28	13.15
F8_19	m	8_19	30.01.2019	SB	-16.17	13.43
P8_19	c	8_19	30.01.2019	SC	-15.86	14.1
P8_19	c	8_19	30.01.2019	SS	-16.99	13.9
P8_19	c	8_19	30.01.2019	SB	-16.4	13.56
F9_19	m	9_19	30.01.2019	SC	-18.11	10.7
F9_19	m	9_19	30.01.2019	SS	-18.65	11.35
F9_19	m	9_19	30.01.2019	SB	-18.19	11.75
P9_19	c	9_19	30.01.2019	SC	-17.43	12.19
P9_19	c	9_19	30.01.2019	SS	-18.13	11.8
P9_19	c	9_19	30.01.2019	SB	-17.85	11.51
F10_19	m	10_19	01.02.2019	SC	-19.97	15.3
F10_19	m	10_19	01.02.2019	SS	-20.17	15.17
F10_19	m	10_19	01.02.2019	SB	-19.81	15.01
P10_19	c	10_19	01.02.2019	SC	-19.9	15.47
P10_19	c	10_19	01.02.2019	SS	-20.54	14.95
P10_19	c	10_19	01.02.2019	SB	-20.37	14.86

## Sheet: lmer selection
δ13C
	formula	Modnames	K	AICc	Delta_AICc	ModelLik	AICcWt	LL	Pns	Pl
1	δ13C ~ 1 + (1 | mcp) + (1 | id)	Mod1	4	209.733	28.0882	7.95667e-07	6.04194e-07	-100.698	0	0
2	δ13C ~ 1 + (1 | mcp/id)	Mod2	4	209.733	28.0882	7.95667e-07	6.04194e-07	-100.698	0	0
3	δ13C ~ 1 + (1 | mcp/id) + (1 | year)	Mod3	5	207.005	25.3608	3.11158e-06	2.36279e-06	-98.2484	0	0
4	δ13C ~ layer + (1 | mcp/id) + (1 | year)	Mod4	7	188.091	6.44689	0.0398177	0.0302358	-86.563	0	1
5	δ13C ~ age + (1 | mcp/id) + (1 | year)	Mod5	6	206.218	24.5735	4.61251e-06	3.50254e-06	-96.75	1	1
6	δ13C ~ layer + age + (1 | mcp/id) + (1 | year)	Mod6	8	187.847	6.20277	0.0449869	0.034161	-85.2976	1	2
7	δ13C ~ layer + age + layer * age + (1 | mcp/id) + (1 | year)	Mod7	10	181.645	0	1	0.759355	-79.8488	1	3
8	δ13C ~ layer + age + layer * age + (1 | mcp/id)	Mod8	9	184.566	2.92124	0.232093	0.176241	-82.4934	1	3
δ15N
	formula	Modnames	K	AICc	Delta_AICc	ModelLik	AICcWt	LL	Pns	Pl
1	δ15N ~ 1 + (1 | mcp) + (1 | id)	mod01	4	253.87	46.6455	7.4311e-11	7.4311e-11	-122.771	0	0
2	δ15N ~ 1 + (1 | mcp/id)	mod02	4	253.87	46.6455	7.4311e-11	7.4311e-11	-122.771	0	0
3	δ15N ~ 1 + (1 | mcp/id) + (1 | year)	mod03	5	249.446	42.2222	6.78526e-10	6.78525e-10	-119.475	0	0
4	δ15N ~ layer + (1 | mcp/id) + (1 | year)	mod04	7	245.549	38.3249	4.76275e-09	4.76274e-09	-115.304	0	1
5	δ15N ~ age + (1 | mcp/id) + (1 | year)	mod05	6	240.168	32.9435	7.02117e-08	7.02117e-08	-113.734	0	1
6	δ15N ~ layer + age + (1 | mcp/id) + (1 | year)	mod06	8	236.387	29.1624	4.6502e-07	4.65019e-07	-109.583	0	2
7	δ15N ~ layer * age + (1 | mcp/id) + (1 | year)	mod07	10	207.224	0	1	0.999999	-92.6638	0	3

## Sheet: Post-hoc per layer
δ15N
age = c:
contrast	estimate	SE	df	t.ratio	p.value
SC - SS	0.2007	0.0855	89.1	2.346	0.0546
SC - SB	0.5603	0.0855	89.1	6.55	<.0001
SS - SB	0.3596	0.0858	88.2	4.193	0.0002
age = m:
contrast	estimate	SE	df	t.ratio	p.value
SC - SS	-0.2158	0.0943	88.2	-2.287	0.0629
SC - SB	-0.2405	0.0943	88.2	-2.549	0.0332
SS - SB	-0.0247	0.0943	88.2	-0.262	0.9628
Degrees-of-freedom method: kenward-roger
P value adjustment: tukey method for comparing a family of 3 estimates
δ13C
age = c:
contrast	estimate	SE	df	t.ratio	p.value
SC - SS	0.523	0.0897	87.5	5.828	<.0001
SC - SB	0.3817	0.0897	87.5	4.253	0.0002
SS - SB	-0.1414	0.0902	86.2	-1.568	0.265
age = m:
contrast	estimate	SE	df	t.ratio	p.value
SC - SS	0.1605	0.097	86.2	1.655	0.2287
SC - SB	-0.0184	0.097	86.2	-0.19	0.9803
SS - SB	-0.1789	0.097	86.2	-1.844	0.1614
	Results are averaged over the levels of: STRATUM
	Degrees-of-freedom method: kenward-roger
	P value adjustment: tukey method for comparing a family of 3 estimates

## Sheet: paired t-test
Variables	Age		Years	Shapiro-Wilk test		Paired t-test		Wilcoxon exact test (holm)
	mothers	calves		δ13C	δ15N	δ13C	δ15N	δ13C	δ15N
mean isotopic values	all	all	2018 & 2019	0.1224	0.9289	0.077	0.08
epidermis layers	SC	SC	2018 & 2019	0.171	0.734			0.027	0.084
	SC	SS	2018 & 2019	0.501	0.693			0.13	0.598
	SC	SB	2018 & 2019	0	0.944			0.717	1
	SS	SC	2018 & 2019	0.205	0.886			0.02	0.053
	SS	SS	2018 & 2019	0.967	0.881			0.299	0.598
	SS	SB	2018 & 2019	0	0.904			0.13	1
	SB	SC	2018 & 2019	0.012	0.621			0.207	0.026
	SB	SS	2018 & 2019	0.001	0.108			0.859	0.17
	SB	SB	2018 & 2019	0.001	0.022			0.717	1
epidermis layers * year	SC	SC	2018	0.754	0.457			0.875	1
	SC	SS	2018	0.146	0.111			1	1
	SC	SB	2018	0.005	0.47			1	0.543
	SS	SC	2018	0.124	0.685			0.562	1
	SS	SS	2018	0.453	0.501			1	0.987
	SS	SB	2018	0.012	0.148			1	0.38
	SB	SC	2018	0.314	0.627			0.562	0.557
	SB	SS	2018	0.021	0.603			1	1
	SB	SB	2018	0.002	0.005			1	0.785
	SC	SC	2019	0.399	0.574			0.141	0.162
	SC	SS	2019	0.945	0.65			0.438	0.168
	SC	SB	2019	0.093	0.882			1	0.189
	SS	SC	2019	0.075	0.504			0.141	0.162
	SS	SS	2019	0.797	0.915			1	0.168
	SS	SB	2019	0.704	0.772			0.469	0.189
	SB	SC	2019	0.137	0.29			1	0.162
	SB	SS	2019	0.03	0.013			1	0.169
	SB	SB	2019	0.129	0.752			1	0.352

## Sheet: fractionation indexes estimates
COUPLE	AGE	YEAR	MONTH	STRATUM			method 1 (‰)	method 2 (‰)
				SC	SS	SB
1_19	mom	2019	January	11.24	12.04	12.28	1.46	0.42
	calf	2019	January	12.7	-	-
2_19	mom	2019	“	10.62	10.67	11.47	1.5	0.65
	calf	2019	“	12.12	12.02	11.52
3_19	mom	2019	“	15.53	15.55	15.6	0.37	0.51
	calf	2019	“	15.9	16.11	15.75
6_19	mom	2019	“	12.24	12.3	12.69	0.83	0.69
	calf	2019	“	13.07	13.28	13.38
7_19	mom	2019	“	14.66	14.84	14.71	1.09	0.91
	calf	2019	“	15.75	15.26	15.12
8_19	mom	2019	“	13.48	13.15	13.43	0.62	0.62
	calf	2019	“	14.1	13.9	13.56
9_19	mom	2019	“	10.7	11.35	11.75	1.49	0.44
	calf	2019	“	12.19	11.8	11.51
10_19	mom	2019	“	15.3	15.17	15.01	0.17	0.17
	calf	2019	“	15.47	14.95	14.86
3_18	mom	2018	February	16.3	16.3	15.9	0.3	0.3
	calf	2018	February	16.6	16.3	15.8
2_18	mom	2018	“	13.4	13.5	13.4	0.4	0.3
	calf	2018	“	13.8	13.4	13.3
4_18	mom	2018	“	15	15.1	14.9	0.7	0.6
	calf	2018	“	15.7	15.2	15
8_18	mom	2018	“	16.4	16.3	16.2	-0.4	-0.4
	calf	2018	“	16	15.8	14.9
9_18	mom	2018	“	16.4	16.2	15.8	-0.3	-0.3
	calf	2018	“	16.1	15.8	15.7

## Sheet: isotopic clock
ID	δ15N SC	δ15N SS	δ15N SB	year	month	d0	c	t3	t2	t1	d41	sampling date	birth_date	julian_date	fractionation index
P3	16.6	16.3	15.8	2018	February	17.8	7.59142	17.2562	21.9298	30.0891	15.176	17.02.2018	30.01.2018	2974384392	1.5
P2	13.8	13.4	13.3	2018	February	14.9	4.69142	15.7328	21.9298	23.5235	12.276	17.02.2018	01.02.2018	3126719803	1.5
P4	15.7	15.2	15	2018	February	16.5	6.29142	11.2611	18.7965	21.9298	13.876	24.02.2018	12.02.2018	4273888567	1.5
P8	16	15.8	14.9	2018	February	17.9	7.69142	28.4182	31.7806	48.0155	15.276	27.02.2018	29.01.2018	2858177626	1.5
P9	16.1	15.8	15.7	2018	February	17.9	7.69142	26.7673	31.7806	33.4929	15.276	27.02.2018	31.01.2018	302327085	1.5
P01	12.7			2019	January	12.74	2.53142	0.541756			10.116	25.01.2019	24.01.2019	234582443	1.5
P02	12.12	12.02	11.52	2019	January	12.12	1.91142	0	1.3584	8.35852	9.49596	28.01.2019	28.01.2019	27	1.5
P03	15.9	16.11	15.75	2019	January	17.03	6.82142	16.188	13.0324	18.4871	14.406	28.01.2019	11.01.2019	1081195497	1.5
P06	13.07	13.28	13.38	2019	January	13.74	3.53142	9.3675	6.36242	4.95412	11.116	29.01.2019	19.01.2019	1863250479	1.5
P07	15.75	15.26	15.12	2019	January	16.16	5.95142	5.65647	12.7356	14.8268	13.536	29.01.2019	23.01.2019	2234352584	1.5
P08	14.1	13.9	13.56	2019	January	14.98	4.77142	12.4395	15.4301	20.6679	12.356	30.01.2019	17.01.2019	1656053258	1.5
P09	12.19	11.8	11.51	2019	January	12.2	1.99142	0.13524	5.51572	9.65714	9.57596	30.01.2019	29.01.2019	2886476034	1.5
P10	15.47	14.95	14.86	2019	January	16.8	6.59142	19.262	27.5903	29.0842	14.176	01.02.2019	12.01.2019	117380044	1.5
P3	16.6	16.3	15.8	2018	February	17.3	7.59142	10.3264	15	23.1594	14.8045	17.02.2018	06.02.2018	3667363976	1
P2	13.8	13.4	13.3	2018	February	14.5	3.82056	8.05679	13.7018	15.1499	11.7549	17.02.2018	08.02.2018	3894321429	1
P4	15.7	15.2	15	2018	February	16.1	5.42056	3.9696	10.8504	13.7018	13.3549	24.02.2018	20.02.2018	5003039874	1
P8	16	15.8	14.9	2018	February	17.4	7.69142	21.4884	24.8508	41.0857	14.9045	27.02.2018	05.02.2018	355115721	1
P9	16.1	15.8	15.7	2018	February	17.4	7.69142	19.8375	24.8508	26.5631	14.9045	27.02.2018	07.02.2018	3716250434	1
P01	12.7			2019	January	13.28	-6.52551	-3.34183			8.18914	25.01.2019	28.01.2019	2734183375	1
P02	12.12	12.02	11.52	2019	January	12.47	-5.49088	-3.97452	-3.18872	0.808829	7.85329	28.01.2019	31.01.2019	3097452336	1
P03	15.9	16.11	15.75	2019	January	16.6	6.21182	8.69366	5.7345	10.8469	13.9298	28.01.2019	19.01.2019	1830634023	1
P06	13.07	13.28	13.38	2019	January	13.69	-0.387445	1.73226	-0.404451	-1.41042	10.0715	29.01.2019	27.01.2019	2626773528	1
P07	15.75	15.26	15.12	2019	January	15.84	4.38387	-1.09701	4.98398	6.77178	12.8953	29.01.2019	30.01.2019	2909701313	1
P08	14.1	13.9	13.56	2019	January	14.48	4.77142	5.50967	8.50034	13.7381	11.9845	30.01.2019	24.01.2019	2349032843	1
P09	12.19	11.8	11.51	2019	January	12.75	-7.15259	-3.54077	-0.730023	1.39777	7.63418	30.01.2019	02.02.2019	3254077191	1
P10	15.47	14.95	14.86	2019	January	16.3	6.59142	12.3322	20.6605	22.1544	13.8045	01.02.2019	19.01.2019	1866780024	1

## Sheet: d13C mother-to-calf frax
ID	age	couple_ID	date of sampling	epidermis layers	δ13C	δ15N	δ13C fractionation	calf age estimates (1,5 ‰)	calf age estimates (1 ‰)	notes
F3_18	m	3_18	17.02.2018	SC	-18.9	16.3	0.5	18	11
F3_18	m	3_18	17.02.2018	SS	-19	16.3
F3_18	m	3_18	17.02.2018	SB	-19	15.9
P3_18	c	3_18	17.02.2018	SC	-18.4	16.6
P3_18	c	3_18	17.02.2018	SS	-18.9	16.3
P3_18	c	3_18	17.02.2018	SB	-18.7	15.8
F2_18	m	2_18	17.02.2018	SC	-17.7	13.4	0.8	19	9
F2_18	m	2_18	17.02.2018	SS	-18.1	13.5
F2_18	m	2_18	17.02.2018	SB	-17.7	13.4
P2_18	c	2_18	17.02.2018	SC	-17.3	13.8
P2_18	c	2_18	17.02.2018	SS	-17.7	13.4
P2_18	c	2_18	17.02.2018	SB	-17.3	13.3
F4_18	m	4_18	24.02.2018	SC	-17.4	15	0.7	12	4
F4_18	m	4_18	24.02.2018	SS	-17.8	15.1
F4_18	m	4_18	24.02.2018	SB	-17.7	14.9
P4_18	c	4_18	24.02.2018	SC	-17.1	15.7
P4_18	c	4_18	24.02.2018	SS	-17.7	15.2
P4_18	c	4_18	24.02.2018	SB	-17.7	15
F8_18	m	8_18	27.02.2018	SC	-19.8	16.4	5.2	28	22	outlier
F8_18	m	8_18	27.02.2018	SS	-19.9	16.3
F8_18	m	8_18	27.02.2018	SB	-20.2	16.2
P8_18	c	8_18	27.02.2018	SC	-19.8	16
P8_18	c	8_18	27.02.2018	SS	-19.9	15.8
P8_18	c	8_18	27.02.2018	SB	-15	14.9
F9_18	m	9_18	27.02.2018	SC	-16.9	16.4	0.2	27	20
F9_18	m	9_18	27.02.2018	SS	-16.9	16.2
F9_18	m	9_18	27.02.2018	SB	-17	15.8
P9_18	c	9_18	27.02.2018	SC	-16.8	16.1
P9_18	c	9_18	27.02.2018	SS	-17	15.8
P9_18	c	9_18	27.02.2018	SB	-17.1	15.7
F2_19	m	2_19	28.01.2019	SC	-18.33	10.62	1.31	0	0
F2_19	m	2_19	28.01.2019	SS	-18.35	10.67
F2_19	m	2_19	28.01.2019	SB	-18.34	11.47
P2_19	c	2_19	28.01.2019	SC	-17.04	12.12
P2_19	c	2_19	28.01.2019	SS	-18.22	12.02
P2_19	c	2_19	28.01.2019	SB	-17.9	11.52
F3(1)_19	m	3_19	28.01.2019	SC	-18.07	15.53	0.77	17	9
F3(1)_19	m	3_19	28.01.2019	SS	-18.32	15.55
F3(1)_19	m	3_19	28.01.2019	SB	-18.44	15.6
P3(1)_19	c	3_19	28.01.2019	SC	-17.75	15.9
P3(1)_19	c	3_19	28.01.2019	SS	-18.41	16.11
P3(1)_19	c	3_19	28.01.2019	SB	-17.67	15.75
F6_19	m	6_19	29.01.2019	SC	-16.63	12.24	1.37	10	2
F6_19	m	6_19	29.01.2019	SS	-17	12.3
F6_19	m	6_19	29.01.2019	SB	-16.97	12.69
P6_19	c	6_19	29.01.2019	SC	-15.63	13.07
P6_19	c	6_19	29.01.2019	SS	-16.84	13.28
P6_19	c	6_19	29.01.2019	SB	-16.82	13.38
F7_19	m	7_19	29.01.2019	SC	-18.46	14.66	0.42	6	0
F7_19	m	7_19	29.01.2019	SS	-18.84	14.84
F7_19	m	7_19	29.01.2019	SB	-16.64	14.71
P7_19	c	7_19	29.01.2019	SC	-18.42	15.75
P7_19	c	7_19	29.01.2019	SS	-18.66	15.26
P7_19	c	7_19	29.01.2019	SB	-18.79	15.12
F8_19	m	8_19	30.01.2019	SC	-16.88	13.48	1.42	13	6
F8_19	m	8_19	30.01.2019	SS	-17.28	13.15
F8_19	m	8_19	30.01.2019	SB	-16.17	13.43
P8_19	c	8_19	30.01.2019	SC	-15.86	14.1
P8_19	c	8_19	30.01.2019	SS	-16.99	13.9
P8_19	c	8_19	30.01.2019	SB	-16.4	13.56
F9_19	m	9_19	30.01.2019	SC	-18.11	10.7	1.22	1	0
F9_19	m	9_19	30.01.2019	SS	-18.65	11.35
F9_19	m	9_19	30.01.2019	SB	-18.19	11.75
P9_19	c	9_19	30.01.2019	SC	-17.43	12.19
P9_19	c	9_19	30.01.2019	SS	-18.13	11.8
P9_19	c	9_19	30.01.2019	SB	-17.85	11.51
F10_19	m	10_19	01.02.2019	SC	-19.97	15.3	0.27	20	13
F10_19	m	10_19	01.02.2019	SS	-20.17	15.17
F10_19	m	10_19	01.02.2019	SB	-19.81	15.01
P10_19	c	10_19	01.02.2019	SC	-19.9	15.47
P10_19	c	10_19	01.02.2019	SS	-20.54	14.95
P10_19	c	10_19	01.02.2019	SB	-20.37	14.86
